# Supplementary material for: Promoters of Escherichia coli versus Promoter Islands: Function and Structure Comparison
Source: PLoS One. 2013 May 22;8(5):e62601. doi: 10.1371/journal.pone.0062601 (PMC3661553; doi:10.1371/journal.pone.0062601)
Supplement: Table S1 — Genomic coordinates of promoter islands and other selected genomic regions. (XLS) [file pone.0062601.s003.xls]

## Sheet: PIs
Promoter islands					Fragment selected for structural analysis
First position	Last position	Length	Genomic position		First position	Last position
29150	29462	313	dapB(+)/carA(+)	intergenic	29152	29451
83898	84323	426	leuL(-)/leuO(+)	intergenic	83892	84191
121694	122036	343	aroP(-)/pdhR(+)	intergenic	121683	121982
156927	157305	379	yadN(-)/folK(-)	intergenic	156979	157278
310529	310926	398	ecpR(-)/ykgL(+)	intergenic	310570	310869
383994	384302	309	yaiS(-)/tauA(+)	intergenic	383984	384283
522099	522402	304	ybbP(+)/rhsD(+)	intergenic	522122	522421
557105	557455	351	folD(-)/sfmA(+)	intergenic	557104	557403
576129	576482	354	nmpC(-)/essD(+)	intergenic	576141	576440
582438	583453	1016	tfaX(+)/appY(+)	intergenic/intragenic	582597	582896
583602	583924	323	appY(+)/ompT(-)	intergenic convergent	583619	583918
584821	585171	351	ompT(-)/envY(-)	intergenic	584866	585165
751980	752392	413	ybgD(-)/gltA(-)	intergenic	752088	752387
953696	954129	434	focA(-)/ycaO(-)	intergenic	953771	954070
996773	997100	328	ssuE(-)/elfA(+)	intergenic	996782	997081
1196665	1197086	422	ymfD(-)/ymfE(-)	operonic	1196732	1197031
1210318	1210634	317	mcrA(+)/icdC(+)	intergenic	1210333	1210632
1255333	1255633	301	ycgV(-)/ychF(-)	intergenic	1255345	1255644
1332795	1333134	340	cysB(+)/ymiA(+)	intergenic	1332827	1333126
1432784	1433122	339	ynaE(-)/uspF(-)	intergenic	1432780	1433079
1463061	1463445	385	paaY(+)/ynbG(-)/ydbA_1(+)	intergenic	1463070	1463369
1527917	1528528	612	ydcD(+)/yncI(+)	intragenic/intergenic	1527990	1528289
1570060	1570451	392	gadB(-)/pqqL(-)	intergenic	1570058	1570357
1581576	1581902	327	ydeO(-)/safA(-)	operonic	1581580	1581879
1596197	1596541	345	ydeK(-)lsrK(-)	intergenic	1596221	1596520
1636643	1637075	433	cspI(-)/ydfP(-)	intergenic	1636641	1636940
1752593	1752910	318	ydhY(-)/ydhZ(-)	intergenic	1752594	1752893
1811053	1811372	320	ydjO(-)/cedA(-)	intergenic	1811071	1811370
1868534	1868837	304	yeaI(+)	intragenic	1868515	1868814
1903241	1903542	302	yobD(+)/mntP(+)	intergenic	1903239	1903538
2054637	2055009	373	amn(+)/yeeN(+)	intergenic	2054670	2054969
2101895	2102264	370	wbbK(-)	intragenic	2101963	2102262
2190229	2190585	357	yehD(-)/yehE(-)	intergenic	2190250	2190549
2342143	2342676	534	yfaL(-)/ypaB(-)	intergenic	2342154	2342453
2363626	2363940	315	ais(-)/arnB(+)	intergenic	2363628	2363927
2453647	2454135	489	yfcV(-)/sixA(-)	intergenic	2453696	2453995
2461920	2462222	303	yfdF(+)/mlaA(-)	intergenic convergent	2461918	2462217
2467210	2467876	667	yfdI(+)	intragenic	2467520	2467819
2468092	2468501	410	yfdI(+)/tfaS(+)	intragenic/intergenic	2468123	2468422
2882192	2882514	323	casA(-)/cas3(-)	intergenic	2882189	2882488
2901670	2902016	347	ygcE(+)/queE(-)	intergenic convergent	2901710	2902009
2903475	2903812	338	queE(-)/yqcG(+)/ygcG(+)	intergenic/intragenic	2903521	2903820
2986202	2986559	358	yqeH(+)/yqeI(+)	intergenic	2986212	2986511
2988974	2989312	339	ygeF(+)/ygeG(+)	intergenic	2989015	2989314
2989603	2990070	468	ygeG(+)/ygeH(+)	intragenic/intergenic	2989674	2989973
2991357	2991696	340	ygeH(+)/ygeI(+)	intragenic/intergenic	2991384	2991683
2992989	2993600	612	ygeK(-)/ygeL(-)/ygeM(-)	intergenic/intragenic	2993035	2993334
3117080	3117453	374	yghJ(-)/glcA(-)	intergenic	3117110	3117409
3265097	3265573	477	tdcA(-)/tdcR(+)	intergenic/intragenic	3265152	3265451
3266734	3267439	706	yhaC(+)	intragenic	3266859	3267158
3285165	3285489	325	agaI(+)yraH(+)	intergenic	3285168	3285467
3383263	3383595	333	argR(+)/yhcN(+)	intergenic	3383280	3383579
3453428	3453819	392	gspA(-)/gspC(+)	intergenic/intragenic	3453408	3453707
3580023	3580339	317	yhhZ(+)	intragenic	3580034	3580333
3581031	3581377	347	yrhA(+)	intragenic, operonic	3581058	3581357
3631905	3632249	345	yhiL(-)	intragenic	3631900	3632199
3632424	3632872	449	yhiL(-)/yhiM(+)	intergenic	3632471	3632770
3648929	3649398	470	arsC(+)/yhiS_1(+)	intergenic	3649001	3649300
3651288	3651926	639	insH-11(-)/slp(+)	intergenic	3651393	3651692
3767592	3768009	418	yibV(+)/yibH(-)	intergenic convergent	3767624	3767923
3794947	3795442	496	waaC(+)/rfaL(+)	operonic	3794987	3795286
3797063	3797613	551	waaK(-)/rfaZ(-)	operonic	3797155	3797454
3798731	3799453	723	waaY(-)/waaJ(-)	operonic	3799052	3799351
3802145	3803246	1102	waaB(-)/rfaS(-)/waaP	operonic	3802896	3803195
3834632	3834962	331	selC(+)/setC(+)	intergenic	3834654	3834953
3920739	3921178	440	atpI(-)/rsmG(-)	intergenic	3920794	3921093
4000528	4001190	663	yigF(-)/yigG(-)	operonic	4000659	4000958
4219964	4220352	389	arpA(-)	intragenic	4220003	4220302
4248719	4249022	304	malM(+)/yjbI(+)	intergenic	4248716	4249015
4249440	4250000	561	yjbI(+)	intragenic	4249439	4249738
4258129	4258654	526	zur(-)/yjbL(+)	intergenic/intragenic	4258195	4258494
4266514	4266831	318	tyrB(+)/yjbS(-)	intergenic convergent	4266506	4266805
4280619	4281233	615	yjcF(-)/actP(-)	intragenic/intergenic	4280625	4280924
4474585	4475244	660	yjgL(+)	intragenic	4474894	4475193
4537484	4537794	311	nanC(-)/fimB(+)	intergenic	4537493	4537792
4539580	4539983	404	fimB(+)/fimE(+)	intergenic	4539601	4539900
4540575	4541017	443	fimE(+)/fimA(+)	intergenic	4540679	4540978
4554354	4554879	526	yjiC(-)/iraD(+)	intergenic	4554470	4554769

## Sheet: Non-promoter DNAs
Non-promoter regions in the genome of E.coli MG1655, selected for analysis
first position	last position
119383	119682
212433	212732
286115	286414
287982	288281
314913	315212
421841	422140
472292	472591
497381	497680
506900	507199
632911	633210
797911	798210
876854	877153
904238	904537
915798	916097
943358	943657
971077	971376
972220	972519
992863	993162
1055586	1055885
1077701	1078000
1327458	1327757
1402867	1403166
1520685	1520984
1605472	1605771
1673980	1674279
1679102	1679401
1713509	1713808
1720247	1720546
1737418	1737717
1747179	1747478
1899205	1899504
1904680	1904979
1910196	1910495
2027671	2027970
2058534	2058833
2179220	2179519
2214094	2214393
2220309	2220608
2261987	2262286
2356463	2356762
2419832	2420131
2524474	2524773
2525070	2525369
2665464	2665763
2672306	2672605
2716146	2716445
2735869	2736168
2971480	2971779
2974723	2975022
2977145	2977444
3062926	3063225
3168608	3168907
3206148	3206447
3208161	3208460
3229789	3230088
3238068	3238367
3542462	3542761
3551209	3551508
3554467	3554766
3638987	3639286
3640751	3641050
3700487	3700786
3808771	3809070
3852047	3852346
3874571	3874870
3925280	3925579
3936352	3936651
3989278	3989577
4009201	4009500
4011178	4011477
4156615	4156914
4201445	4201744
4203550	4203849
4235759	4236058
4368031	4368330
4386989	4387288
4526536	4526835
4603282	4603581

## Sheet: Single promoter
Single promoters			Fragment selected for structural analysis
name of gene(s)/operons	position of the TSP	Strand	first position	last position
talB	8191	+	8041	8340
ribF	21383	+	21233	21532
sroA	75608	-	75459	75758
ftsA-P1	103561	+	103411	103710
pcnB-P4	159391	-	159242	159541
accA	208411	+	208261	208560
araJ	411753	-	411604	411903
yajC	426429	+	426279	426578
yajQ	443882	+	443732	444031
purE	552365	-	552216	552515
pheP	601152	+	601002	601301
ahpC-P2	637916	+	637766	638065
tatE-P3	658094	+	657944	658243
glnH-P1	847421	-	847272	847571
ftsK-P2	932152	+	932002	932301
ihfB	962972	+	962822	963121
aspC	984966	-	984817	985116
msyB	1113436	-	1113287	1113586
solA	1119832	-	1119683	1119982
dinI	1120732	-	1120583	1120882
prs	1261400	-	1261251	1261550
tpr-P1	1286411	-	1286262	1286561
tyrR	1384716	+	1384566	1384865
ydfH	1626350	+	1626200	1626499
sodC	1722703	-	1722554	1722853
rnt*	1726344	+	1726194	1726493
ydiU	1789278	-	1789129	1789428
rplT	1797787	-	1797638	1797937
infC	1799370	-	1799221	1799520
htpX	1910642	-	1910493	1910792
uvrC-P3	1992903	-	1992754	1993053
cbl	2058965	-	2058816	2059115
hisB	2091384	+	2091234	2091533
lysP	2246582	-	2246433	2246732
yfaY	2361677	-	2361528	2361827
yfcZ	2459001	-	2458852	2459151
glrK	2689145	-	2688996	2689295
pdxJ	2699835	-	2699686	2699985
trxC	2716697	+	2716547	2716846
nrdH	2798678	+	2798528	2798827
hypB	2848861	+	2848711	2849010
rpoS	2866140	-	2865991	2866290
galR	2974591	+	2974441	2974740
sibC	3054873	+	3054723	3055022
tktA-P1	3079729	-	3079580	3079879
dkgA	3154593	+	3154443	3154742
rnpB	3268614	-	3268465	3268764
arcB	3351071	-	3350922	3351221
yhdN	3437568	-	3437419	3437718
rplN	3446244	-	3446095	3446394
prkB	3482333	+	3482183	3482482
rpe	3513175	-	3513026	3513325
damX	3515622	-	3515473	3515772
zntA	3604445	+	3604295	3604594
arsR	3646535	+	3646385	3646684
avtA	3737697	+	3737547	3737846
cysE	3780704	-	3780555	3780854
dinD	3815722	+	3815572	3815871
nepI	3839794	-	3839645	3839944
ilvE-P3	3950411	+	3950261	3950560
argX	3980385	+	3980235	3980534
hemN	4049966	+	4049816	4050115
glnL	4054394	-	4054245	4054544
rhaB	4095495	-	4095346	4095645
cdh	4107930	+	4107780	4108079
hslV	4120377	-	4120228	4120527
rpoB	4179086	+	4178936	4179235
sroH	4188510	-	4188361	4188660
hupA	4198199	+	4198049	4198348
lexA	4255110	+	4254960	4255259
sugE	4374817	+	4374667	4374966
ampC	4377026	-	4376877	4377176
hfq-P2	4397824	+	4397674	4397973
purA	4402687	+	4402537	4402836
nsrR	4404067	+	4403917	4404216
dnaT	4599638	-	4599489	4599788
deoC-P2	4615301	+	4615151	4615450
deoB	4617590	+	4617440	4617739
*	Position of TSP was corrected on the basis of PlatProm prediction

## Sheet: Multiple promoters
Multiple promoters					Fragment selected for structural analysis
Genomic region	Number of promoters	Names of promoters	Coordinates of mapped TSPs	Strand	Number of promoters	First position	Last position
lptD/djlA	4	imp-P1	57156	-	4	57092	57391
		imp-P2	57241	-
		djlA-P3	57268	+
		imp-P3	57336	-
ilvI	3	ilvI-P4	85420	+	3	85269	85568
		ilvI-P3	85453	+
		ilvI-P2	85540	+
gcd/hpt	3	gcd-P1	141263	-	3	141210	141509
		gcd-P2	141279	-
		hpt	141360	+
yadV	3	yadV-P3	156214	-	3	156064	156363
		yadV-P2	156224	-
		yadV-P1	156235	-
pcnB	4	pcnB-P1	159151	-	4	159144	159443
		pcnB-P3	159171	-
		pcnB-P2	159195	-
		pcnB-P4	159391	-
yafV/ivy	3	yafV	240216	-	3	240169	240468
		ivy-P4	240319	+
		ivy-P5	240329	+
pepD/gpt	4	pepD-P3	255737	-	4	255674	255973
		pepD-P2	255776	-
		pepD-P1	255809	-
		gpt	255914	+
ampH/sbmA	3	ampH-P2	395543	-	3	395488	395787
		ampH-P1	395587	-
		sbmAp	395777	+
clpP	3	clpP-P1	455801	+	3	455651	455950
		clpP-P3	455829	+
		clpP-P2	455870	+
hupB	4	hupB-P4	460529	+	4	460406	460705
		hupB-P3	460556	+
		hupB-P2	460619	+
		hupB-P1	460666	+
qmcA/ybbL	3	qmcA	515047	-	3	514966	515265
		ybbL-P6	515116	+
		ybbL	515127	+
fepD/entS	4	fepD-P2	621415	-	4	621308	621607
		fepD-P1	621457	-
		entS-P2	621476	+
		entS-P1	621481	+
cstA	3	cstA-P1	629078	+	3	628937	629236
		cstA-P2	629087	+
		cstA-P3	629096	+
ahpC/ahpF/dsbG	4	ahpC-P2	637916	+	3	637995	638294
		dsbG	638023	-
		ahpC	638144	+
		ahpF	638225	+
citC/dpiB	4	citC-P1	651175	-	4	651113	651412
		dpiB	651207	+
		citC-P2	651262	-
		dpiB-P2	651395	+
fur	3	fur-Pa	709939	-	3	709903	710202
		fur-Pb	709946	-
		fur-P1	710052	-
cydA	5	cydA-P1	770393	+	5	770357	770656
		cydA-P3	770425	+
		cydA-P4	770436	+
		cydA-P2	770507	+
		cydA-P5	770591	+
ybhK/moaA	3	ybhK	815915	-	3	815877	816176
		moaA-P1	816050	+
		moaA-P2	816137	+
ybjG/mdfA	3	ybjG	882731	-	3	882722	883021
		cmr-P2	882792	+
		cmr	882872	+
artP	4	artP	902992	-	4	902843	903142
		artP-P1	903038	-
		artP-P2	903059	-
		artP-P3	903066	-
clpA	3	clpA-P1	922303	+	3	922153	922452
		clpA-P2	922315	+
		clpA-P3	922433	+
putA/putP	6	putA	1078148	-	5	1078283	1078582
		putP-P1	1078391	+
		putP-P2	1078402	+
		putP-P3	1078408	+
		putP-P4	1078433	+
		putP-P5	1078514	+
psrD/yceD/yceF	7	psrD	1145812	+	7	1145722	1146021
		yceF-P8	1145830	-
		yceF-P7	1145851	-
		yceD-P1	1145872	+
		yceF-P9	1145972	-
		yceF-P6	1145984	-
		yceD-P2	1146014	+
comR/bhsA	5	comR	1168067	-	5	1168054	1168353
		comR-P3	1168086	-
		bhsA-P8	1168204	+
		bhsA-P9	1168242	+
		bhsA	1168256	+
phoP	3	phoP-P1	1189706	-	3	1189557	1189856
		phoP-P3	1189714	-
		phoP-P2	1189731	-
nhaB/fadR	3	nhaB-P7	1233990	-	3	1233978	1234277
		fadR	1234128	+
		fadR-P2	1234139	+
ycgB/dadA	4	ycgB	1236508	-	3	1236621	1236920
		dadA-P1	1236732	+
		dadA-P2	1236748	+
		dadA-P3	1236761	+
lolB/hemA	3	lolB	1262779	-	3	1262749	1263048
		hemA-P2	1262806	+
		hemA-P1	1262899	+
rydC/ydcA	3	rydC	1489530	-	3	1489381	1489680
		ydcA-P6	1489671	+
		ydcA-P7	1489677	+
ansP/yncG	3	ansP-P1	1524035	-	3	1524022	1524321
		ansP-P2	1524044	-
		yncG	1524252	+
bdm/osmC	3	bdm	1554364	-	3	1554347	1554646
		osmC-P1	1554620	+
		osmC-P2	1554630	+
ydiY/pfkB	5	ydiY-P12	1804194	-	5	1804125	1804424
		ydiY-P6	1804241	-
		ydiY-P11	1804274	-
		pfkB-P2	1804347	+
		pfkB-P1	1804375	+
yniA	3	yniA-P7	1805603	+	3	1805590	1805889
		yniA-P1	1805743	+
		yniA-P5	1805799	+
astC	3	astC-P1	1830037	-	3	1829888	1830187
		astC-P3	1830063	-
		astC-P2	1830068	-
msrB/gapA	6	msrB-P6	1860490	-	6	1860471	1860770
		gapA-P4	1860550	+
		msrB-P5	1860608	-
		gapA-P3	1860621	+
		gapA-P2	1860642	+
		gapA-P1	1860759	+
mipA/yeaG	3	mipA	1864530	-	3	1864529	1864828
		yeaG-P2	1864789	+
		yeaG-P1	1864839	+
kdgR/yebQ	5	kdgR-P8	1908149	-	5	1908014	1908313
		kdgR-P9	1908164	-
		yebQ-P4	1908181	+
		yebQ-P5	1908183	+
		kdgR-P1	1908277	-
tyrP/yecH	4	tyrP-P2	1987526	+	4	1987519	1987818
		yecH-P3	1987588	-
		tyrP-P1	1987669	+
		yecH-P5	1987676	-
napF/eco	5	napF-P1	2301596	-	5	2301568	2301867
		napF-P2	2301599	-
		napF-P3	2301717	-
		eco-P5	2301819	+
		eco-P7	2301873	+
ompC/micF	4	ompC-P1	2310852	-	4	2310828	2311127
		ompC-P2	2310886	-
		ompC-P3	2310909	-
		micF	2311106	+
emrK/evgA	3	emrKp	2481470	-	3	2481461	2481760
		evgA-P2	2481653	+
		evgA-P1	2481663	+
gltX	3	gltX-P3	2518752	-	3	2518603	2518902
		gltX-P2	2518798	-
		gltX-P1	2518806	-
ptsH	5	ptsH-P5	2531520	+	5	2531373	2531672
		ptsH-P4	2531523	+
		ptsH-P3	2531529	+
		ptsH-P2	2531623	+
		ptsH-P1	2531630	+
talA	3	talA-P2	2576592	+	3	2576460	2576759
		talA-P1	2576610	+
		talA	2576630	+
stpA	3	stpA-P1	2796558	-	3	2796409	2796708
		stpA-P2	2796578	-
		stpA-P3	2796600	-
micA/luxS	3	micA	2812824	+	3	2812798	2813097
		luxS-P2	2812838	-
		luxS-P1	2813087	-
csrA	5	csrA-P5	2817211	-	5	2817146	2817445
		csrA-P4	2817220	-
		csrA-P3	2817295	-
		csrA-P2	2817392	-
		csrA-P1	2817395	-
pyrG	3	pyrG	2907735	-	3	2907590	2907889
		pyrG-P2	2907739	-
		pyrG-P1	2907819	-
ygiW/qseB	5	ygiW-P7	3167710	-	5	3167622	3167921
		ygiW-P6	3167771	-
		qseB-P2	3167773	+
		qseB-P1	3167823	+
		ygiW-P5	3167909	-
tolC	4	tolC-P1	3176026	+	4	3175873	3176172
		tolC-P2	3176034	+
		tolC-P3	3176084	+
		tolC-P4	3176096	+
glgS/yqiJ	4	glgS-P2	3190024	-	4	3189911	3190210
		glgS-P1	3190034	-
		yqiJ-P7	3190076	+
		yqiJ-P8	3190077	+
tsaD/rpsU	5	tsaD-P3	3208590	-	5	3208584	3208883
		tsaD-P2	3208650	-
		rpsU-P1	3208668	+
		rpsU-P2	3208734	+
		rpsU-P3	3208757	+
rpoD	4	rpoD-P1	3210495	+	4	3210458	3210757
		rpoD-P2	3210659	+
		rpoD-P3	3210710	+
		rpoD-P4	3210715	+
uxaC/exuT	4	uxaC-P1	3242865	-	3	3242764	3243063
		uxaC	3242879	-
		exuT-P2	3243024	+
		exuT-P1	3243065	+
lptAB	3	lptA-P2	3341321	+	3	3341268	3341567
		lptA-P1	3341348	+
		lptB	3341418	+
mdh/argR	4	mdh-P1	3382335	-	3	3382474	3382773
		mdh-P2	3382492	-
		argR-P2	3382624	+
		argR-P1	3382699	+
aaeR/aaeX	6	aaeR-P10	3387403	+	6	3387255	3387554
		aaeR-P9	3387405	+
		aaeX	3387452	-
		aaeR-P7	3387483	+
		aaeR-P6	3387499	+
		aaeR	3387518	+
ompR/greB	6	ompR-P3	3534661	-	6	3534558	3534857
		ompR-P2	3534707	-
		ompR-P1	3534729	-
		greB-P8	3534766	+
		ompR-P4	3534777	-
		greB-P7	3534802	+
gntT	3	gntT-P1	3544427	+	3	3544277	3544576
		gntT-P2	3544468	+
		gntT-P3	3544471	+
livK/yhhK	4	livK-P2	3595753	-	4	3595697	3595996
		livK-P1	3595778	-
		yhhK-P1	3595851	+
		yhhK-P7	3595981	+
rpoH	6	rpoH-P6	3598836	-	4	3598877	3599176
		rpoH-P5	3598872	-
		rpoH-P4	3598886	-
		rpoH-P2	3598887	-
		rpoH-P3	3598893	-
		rpoH-P1	3599026	-
uspB/uspA	4	uspB	3637871	-	4	3637858	3638157
		uspA-P1	3638006	+
		uspA-P2	3638021	+
		uspA-P3	3638023	+
gadE	5	gadE-P3	3655823	+	3	3655788	3656087
		gadE-P2	3656065	+
		gadE-P4	3656085	+
		gadE-P1	3656265	+
		gadE	3656368	+
gadW/gadY	3	gadW-P1	3662674	-	3	3662655	3662954
		gadW-P2	3662804	-
		gadYp	3662887	+
yibN/gpmM	3	yibN	3783079	-	3	3783060	3783359
		gpmM-P2	3783210	+
		gpmM	3783258	+
dnaA/rpmH	5	dnaA-P2	3881905	-	4	3881983	3882282
		dnaA-P1	3881984	-
		rpmH-P3	3882088	+
		rpmH-P1	3882134	+
		rpmH-P2	3882260	+
ravA/kup	4	kup-P1	3929126	+	4	3929002	3929301
		ravA	3929151	-
		kup-P2	3929204	+
		kup-P3	3929288	+
cyaA	3	cyaA-P2	3988797	+	3	3988821	3989120
		cyaA-P1	3988813	+
		cyaA	3989022	+
metR/metE	3	metR-P2	4010860	-	3	4010729	4011028
		metR-P1	4010878	-
		metE	4010907	+
mobA/yihD	3	mobA-P1	4040053	-	3	4039918	4040217
		yihD	4040072	+
		mobA-P2	4040144	-
glnA/typA	4	glnA-P2	4056130	-	4	4056108	4056407
		glnA-P1	4056245	-
		typA-P1	4056253	+
		typA-P6	4056403	+
argC/argE	3	argC	4152908	+	3	4152828	4153127
		argE-P1	4152920	-
		argE-P2	4153101	-
dgkA/plsB	4	dgkA-P1	4254480	+	3	4254330	4254629
		plsB-P2	4254525	-
		plsB	4254621	-
		dgkA	4254631	+
alsR/rpiB	3	alsR-P1	4311155	-	3	4311006	4311305
		alsR-P2	4311160	-
		rpiB	4311280	+
yzfA/chpS	3	yzfA	4446317	-	3	4446303	4446602
		chpS-P1	4446425	+
		chpS-P2	4446451	+
argI/rraB	3	argI	4476367	-	3	4476218	4476517
		rraB-P1	4476407	+
		rraB-P2	4476468	+
rob/creA	3	creA-P2	4633266	+	3	4633227	4633526
		rob	4633376	-
		creA	4633500	+
arcA/yjtD	9	arcA-P1	4638531	-	8	4638533	4638832
		arcA-P2	4638535	-
		arcA-P3	4638558	-
		arcA-P4	4638622	-
		arcA-P5	4638704	-
		arcA-P6	4638711	-
		arcA-P7	4638824	-
		yjtD-P8	4638861	+
		yjtD-P6	4638921	+

## Sheet: H-NS binding modules
Genomic regions interacting with H-NS
First position	Last position
41632	41931
237842	238141
319070	319369
330951	331250
331425	331724
389172	389471
526824	527123
569148	569447
635788	636087
654945	655244
655681	655980
848028	848327
872655	872954
1095007	1095306
1095512	1095811
1179624	1179923
1228515	1228814
1422111	1422410
1518560	1518859
1524782	1525081
1542460	1542759
1542973	1543272
1647670	1647969
1690234	1690533
1769619	1769918
1771140	1771439
1789669	1789968
1801066	1801365
1801480	1801779
1986878	1987177
2009295	2009594
2010146	2010445
2021537	2021836
2040068	2040367
2099507	2099806
2128089	2128388
2226787	2227086
2380593	2380892
2381376	2381675
2523000	2523299
2757565	2757864
2758467	2758766
2782080	2782379
2782455	2782754
2782856	2783155
2932676	2932975
3077066	3077365
3131999	3132298
3134243	3134542
3185681	3185980
3187956	3188255
3319177	3319476
3319715	3320014
3359370	3359669
3410980	3411279
3496762	3497061
3620826	3621125
3621938	3622237
3663595	3663894
3669792	3670091
3724524	3724823
3752138	3752437
3764172	3764471
3791030	3791329
4061871	4062170
4239733	4240032
4336165	4336464
4358153	4358452
4371611	4371910
4425098	4425397
4477423	4477722
4478009	4478308
4502155	4502454
4502524	4502823
4523173	4523472
4523546	4523845
4543201	4543500
4575142	4575441

## Sheet: Promoters of Genomic islands
Promoters of foreign genes			Fragment selected for structural analysis
name of gene/operons	position of the TSP	Strand	first position	last position
Bold case letters show:
Promoters initiating long RNAs but restricted in synthesis of short oligos	Experimentally mapped TSPs
yadC	151169	-	151020	151319
yadM	153845	-	153696	153995
htrE	156189	-	156040	156339
gloB	234925(234926)*	-	234776	235075	234926
aspV	236910(236913)	+	236760	237059	236913
ykfM	238893	-	238744	239043
perR	269741	-	269592	269891
insH-1	274470	-	274321	274620
ykgN	279599	-	279450	279749
yagA	284339	-	284190	284489
yagI	288413(288416)	-	288264	288563	288416
argF	289564	-	289416	289715
yagK	292379	-	292230	292529
yagM	294080	-	293931	294230
yagN	294829	-	294680	294979
ptwF	296422	+	296272	296571
ybfA	728317(728305)	+	728167	728466	728305
rhsC	728747	+	728597	728896
ybfO	733293	+	733143	733442
ybfQ	735651	+	735501	735800
ybfL	736031	+	735881	736180
ybfD	737297	+	737147	737446
ybgA	738203	+	738052	738351
ycdT	1092064	+	1091798	1092097
ymdE	1094659	+	1094509	1094808
ydaG	1417643	-	1417494	1417793
ydaS	1418369(1418367)	+	1418219	1418518	1418367
rzpR	1421204	+	1421054	1421353
trkG	1421775(1421773)	+	1421625	1421924	1421773
ynaK	1423290(1423288)	+	1423140	1423439	1423288
elaD	2380678(2380676)	+	2380528	2380827	2380676
yfbK	2383790(2383806)	-	2383641	2383940	2383806
yfbM	2384931	+	2384781	2385080
yfbN	2386584(2386576)	-	2386435	2386734	2386576
intZ	2556705(2556715)	+	2556555	2556854	2556715
yffL	2558260	+	2558110	2558409
yffO	2560117(2560102)	+	2559967	2560266	2560102
nadK	2748731	+	2748581	2748880
recN	2749781(2749781)	+	2749631	2749930	2749781
bamE	2751508	+	2751427	2751726
ssrA	2753608	+	2753458	2753757
intA	2754153	+	2754003	2754302
yfjI	2756879(2756877)	+	2756729	2757028	2756877
yfjJ	2758453	+	2758303	2758602
yfjL	2763358	-	2763209	2763508
yfjM	2763911	-	2763762	2764061
rnlB	2764882	+	2764732	2765031
yfjP	2765665(2765664)	+	2765515	2765814	2765664
yfjX	2773574	+	2773424	2773723
ypjA	2780993	-	2780844	2781143
pinH	2781398	-	2781249	2781548
ypjC	2783082	-	2782933	2783232
ileY	2783867	-	2783718	2784017
ygaQ_1	2784410	+	2784260	2784559
csiD	2786949	+	2786805	2787104
csiR	2793070	+	2792920	2793219
ygaU	2795052	-	2794903	2795202
yqiG	3184073(3184062)	+	3183923	3184222	3184062
glgS	3190024	-	3189862	3190161
yhcA	3360118(3360116)	+	3359968	3360267	3360116
bfd	3465031	-	3464882	3465181
chiA	3467918	-	3467769	3468068
tufA	3469746	-	3469597	3469896
rpsL	3472643	-	3472493	3472792
yheO	3474528	-	3474375	3474674
fkpA	3475521	-	3475342	3475641
dnaN	3880371	-	3880189	3880488
rpmH	3882260	+	3882113	3882412
insG	4501640	-	4501491	4501790
yjhB	4502071	+	4501921	4502220
ythA	4504459	+	4504309	4504608
yjhD	4505459	-	4505310	4505609
fecI	4516305	-	4516137	4516436
insB	4516397	+	4516247	4516546
yjhU	4518424(4518424)	-	4518275	4518574	4518424
yjhI	4523846	-	4523697	4523996
mcrB	4577384	-	4577235	4577534
symE	4577948(4577940)	-	4577799	4578098	4577940
* - coordinates in parenthesis indicate position of the TSPs later mapped in the RegulonDB
